# Supplementary material for: TET3-overexpressing macrophages promote endometriosis
Source: J Clin Invest. 2024 Nov 1;134(21):e181839. doi: 10.1172/JCI181839 (PMC11527447; doi:10.1172/JCI181839)
Supplement: Supporting data values [file jci-134-181839-s080.xlsx]

## Sheet: Figure 1B
Ctrl	Endo
10.46	80.48
8.48	69.49
6.48	90.49

## Sheet: Figure 1C
Left			Right
Ctrl	Endo		Ctrl	Endo
6.07047	27.2219		30.4	65.28
2.37954	25.5298		35.6	61.4
2.60163	20.4958		47.43	70.59

## Sheet: Figure 2A
Left			Right
CTL	TGF-β1		CTL	TGF-β1
1.14931	1.30872		1.09417	1.62382
0.955627	1.25864		1.03244	1.94764
0.895064	1.25996		0.87339	2.20032

## Sheet: Figure 2B
CTL	TGF-β1
20.459	66.9627
23.4813	80.3955
30.4142	87.8358

## Sheet: Figure 2C
Left			Right
CTL	MCP1		CTL	MCP1
1.21893	1.44303		1.05167	1.61581
1.16099	2.22915		1.02551	1.82478
0.620081	2.33541		0.92282	2.01921

## Sheet: Figure 2D
CTL	MCP1
24.998	77.9443
35.9827	84.9902
39.9961	91.9576

## Sheet: Figure 2E
Left				Right
CTL	CM-Endo	CM-Endo+Anti-TGF-b1		CTL	CM-Endo	CM-Endo+Anti-TGF-b1
0.821953	1.66951	1.30309		1.15048	2.5004	0.662651
0.943496	1.96057	1.15577		0.985399	2.38933	1.20688
1.23455	1.97943	0.772277		0.864124	2.10241	0.917478

## Sheet: Figure 2F
CTL	CM-Endo	CM-Endo+Anti-TGF-b1
30.0838	86.8127	42.1283
25.1018	84.8212	32.0855
20.0411	79.8426	28.1027

## Sheet: Figure 3A
TET3			TET2
NT siRNA	TET3 siRNA		NT siRNA	TET3 siRNA
1.26033	0.603995		1.11373	1.3398
0.924627	0.52321		1.01782	1.12057
0.815043	0.317653		0.86845	0.920556

## Sheet: Figure 3C
NT siRNA	TET3 siRNA
27.4056	78.4046
19.5742	74.3882
14.6799	63.6226

[truncated: 68 more sheets: Figure 3D, Figure 3F, Figure 4A, Figure 4H, Figure 4J, Figure 5A, Figure 5B, Figure 5C, Figure 5D, Figure 5F, Figure 5G, Figure 6A, Figure 6B, Figure 6C, Figure 6D, Figure 6E, Figure 7B, Figure 7C, Figure 7D, Figure 7E …]
